# Supplementary material for: Novel genetic loci associated with hippocampal volume
Source: Nat Commun. 2017 Jan 18;8:13624. doi: 10.1038/ncomms13624 (PMC5253632; doi:10.1038/ncomms13624)
Supplement: Supplementary Data 1 — Demographic description of cohorts included in the analysis [file ncomms13624-s2.xlsx]

## Sheet: Supp Table 1
Supplementary Data 1: Demographic description of cohorts included in the analysis
All Subjects								Patients Excluded (Healthy Only)
Cohort	Analysis	Study Design	Ancestry	Total N	N Females	Mean Age (SD)	Age Range	Total N	N Females	Mean Age (SD)	Age Range
AddNeuroMed	ENIGMA	Case-control (AD, MCI and health controls)	European	357	204	74.4 (6.4)	53 - 90	114	65	72.8 (6.8)	53 - 88
ADNI	ENIGMA	Case-Control (AD, MCI, healthy control)	European	747	302	75.4 (6.9)	55 - 91	204	93	76.1 (5.0)	60 - 89
ADNI2GO	ENIGMA	Case-Control (AD, MCI, healthy control)	European	362	203	72.8 (7.4)	55 - 91	337	186	72.6 (7.1)	55 - 91
Betula	ENIGMA	Population-based	European	353	185	62.3 (13.3)	25 - 95	-	-	-	-
BFS	ENIGMA	Population-based	European	220	115	24 (7.9)	15 - 60	-	-	-	-
BIG	ENIGMA	Population-based	European	1300	747	22.9 (3.8)	18 - 41	-	-	-	-
BrainSCALE	ENIGMA	Population-based Twin Study	European	277	147	10.0 (1.3)	9 - 15	-	-	-	-
BRCDECC	ENIGMA	Case-control (MDD and healthy controls)	European	169	105	49.9 (8.6)	26 - 71	79	44	51.3 (7.7)	26 - 66
EPIGEN	ENIGMA	Epilepsy cases	European	233	138	38.5 (12.7)	14 - 85	Patients-only
GIG	ENIGMA	Population-based	European	299	179	24.2 (2.4)	19 - 31	-	-	-	-
GSP	ENIGMA	Population-based	European	442	251	21.4 (3.2)	18 - 35	-	-	-	-
HUBIN	ENIGMA	Case-control (SCZ and healthy controls)	European	200	70	41.8 (8.1)	19 - 56	104	35	41.6 (8.9)	19 - 56
IMAGEN	ENIGMA	Population-based	European	1765	895	14.6 (0.4)	13 - 17	-	-	-	-
LBC1936	ENIGMA	Population-based	European	612	289	72.7 (0.7)	71 - 74	-	-	-	-
MCIC	ENIGMA	Case-control (SCZ and healthy controls)	European	170	58	34.0 (11.2)	18 - 60	97	40	32.9 (10.9)	18 - 58
MooDS	ENIGMA	Population-based	European	311	164	33.4 (9.8)	18 - 51	-	-	-	-
MPIP	ENIGMA	Case-control (MDD and healthy controls)	European	550	318	48.3 (13.3)	18 - 87	177	105	50.1 (12.3)	23 - 78
NCNG	ENIGMA	Population-based	European	327	223	51.8 (16.7)	19 - 79	327	223	51.8 (16.7)	19 - 79
NESDA	ENIGMA	Case-control (Depression, Anxiety, and healthy controls)	European	231	153	37.8 (10.1)	18 - 57	55	33	41.1 (9.7)	21 - 56
neuroIMAGE	ENIGMA	ADHD cases	European	154	23	17.0 (2.5)	11 - 24	Patients-only
NTR - Adults	ENIGMA	Population-based Twin Study	European	400	238	29.7 (10.7)	12 - 56	-	-	-	-
OATS	ENIGMA	Population-based Twin study	European	364	238	70.5 (5.1)	65 - 89	-	-	-	-
PAFIP	ENIGMA	Case-control (SCZ and healthy controls)	European	117	45	28.4 (8.1)	16 - 51	14	6	24.5 (6.3)	16 - 42
QTIM	ENIGMA	Population-based Twin Study	European	845	527	22.5 (3.2)	16 - 30	-	-	-	-
SHIP	ENIGMA	Population-based	European	966	507	56.4 (12.6)	31 - 90	-	-	-	-
SHIP-TREND	ENIGMA	Population-based	European	858	477	50.0 (13.5)	21 - 81	-	-	-	-
Sydney MAS	ENIGMA	Population-based	European	543	297	78.4 (4.7)	70 - 90	-	-	-	-
TOP	ENIGMA	Case-control (SCZ, BD, other psychoses, and healthy controls)	European	849	407	34.0 (10.4)	17 - 73	305	145	35.4 (9.9)	18 - 73
UMCU	ENIGMA	Case-control (SCZ and healthy controls)	European	279	73	31.9 (11.7)	17 - 68	117	44	32.8 (12.8)	17 - 65
3C-Dijon	CHARGE	Population-based	European	1403	882	72.2 (4.1)	65 - 82	-	-	-	-
AGES	CHARGE	Population-based	European	2510	1506	75.95 (5.30)	66 - 95	-	-	-	-
ARIC	CHARGE	Population-based	European	413	253	72.71 (4.33)	62 - 82	-	-	-	-
ASPS	CHARGE	Population-based	European	172	120	69.8 (6.7)	52 - 84	-	-	-	-
ASPSFam	CHARGE	Population-based	European	339	205	65.2 (10.5)	38 - 86	-	-	-	-
CHS	CHARGE	Population-based	European	648	398	78.89 (4.2)	73 - 95	-	-	-	-
ERF	CHARGE	Family-based study	European	118	60	64.3 (4.5)	55 - 76	-	-	-	-
FHS	CHARGE	Population-based	European	938	534	58.47 (8.04)	34 - 85	-	-	-	-
GeneSTAR	CHARGE	Family-based study	European	441	237	50.9 (10.6)	30 - 74	-	-	-	-
LLS	CHARGE	Family-based study	European	355	187	65.54 (6.65)	55-90	-	-	-	-
PROSPER	CHARGE	RCT/Population-based	European	315	150	75.09 (3.21)	70-82	-	-	-	-
RSI	CHARGE	Population-based	European	939	544	78.9 (4.9)	69 - 96	-	-	-	-
RSII	CHARGE	Population-based	European	1077	569	69.4 (6.0)	60 - 97	-	-	-	-
RSIII	CHARGE	Population-based	European	2397	1333	57.0 (6.3)	45 - 89	-	-	-	-
RSIx	CHARGE	Population-based	European	432	224	72.82 (7.90)	59-90	-	-	-	-
ROSMAP1	CHARGE	Population-based	European	184	138	83.19 (6.32)	67-98	-	-	-	-
ROSMAP2	CHARGE	Population-based	European	106	83	80.56 (6.88)	60-93	-	-	-	-
BIG - Replication	Replication	Open Cohort study (healthy only)	European	1234	629	27.65 (12.83)	18-83	-	-	-	-
IMpACT-NL	Replication	Case-control (ADHD and healthy controls)	European	204	121	36.85 (10.96)	18-63	102	59	37.07 (11.67)	19-63
LBC1936*	Replication	Population-based	European	612	289	72.7 (0.7)	71 - 74	-	-	-	-
LIBD	Replication	Case-Control (SCZ, healthy control)	European	481	215	33.2 (10.2)	18 - 61	311	175	32.2 (9.9)	18.7 - 61.2
NeuroIMAGE - Replication	Replication	Population-based	European	163	90	17.11 (3.34)	8 - 27	106	69	16.91 (3.37)	8.58-26.70
NIMH-IRP	Replication	Population-based	European	327	213	34.5 (10.3)	18 - 61	90	66	35.1 (10.3)	19 - 59
NOMAS	Replication	Population-based	European	86	42	73.18 (8.73)	51-90	-	-	-	-
SYS	Replication	Family-based study	European Founder population	986	510	15.02 (1.84)	11 - 19	-	-	-	-
TCD NUIG	Replication	Case-control (SCZ, BP and healthy controls)	European	475	262	35.62 (12.41)	18-75	264	124	32.8 (12.9)	18 - 75
UCLA_NL_BP	Replication	Case-control (BP and healthy controls)	European	284	150	45.9 (14,3)	19-80	91	49	43.9 (17.1)	19 - 80
WHICAP	Replication	Population-based	European	83	51	81 ± 5	70-92	-	-	-	-
ARIC-Black	Generalization	Population-based	African-American	389	237	71.6 (4.4)	61-83	-	-	-	-
EDIS-SCES	Generalization	population-based	Chinese	204	102	69.9 (6.3)	60-86	-	-	-	-
EDIS-SiMES	Generalization	population-based	Malay	212	112	70.6 (6.7)	60-85	-	-	-	-
GOBS	Generalization	Pedigree	Mexican-American	736	456	50.1 (13.3)	26 - 97	-	-	-	-
NOMAS-Black	Generalization	Population-based	African-American	112	69	72.75 (8.88)	50-94	-	-	-	-
NOMAS-Hispanic	Generalization	Population-based	Mexican-American	521	322	68.58 (7.77)	50-98	-	-	-	-
Osaka	Generalization	Case-control (SCZ and healthy controls)	Japanese	545	259	36.1 (12.5)	16 - 71	383	192	36.5 (12.7)	18 - 66
WHICAP-Black	Generalization	Case-control (SCZ and healthy controls)	African-American	60	46	81 ± 6	70-97	-	-	-	-

## Sheet: Supp Table 2
Supplementary Data 2: Summary of brain imaging measures and acquisition parameters per cohort
Cohort	Analysis	Scanner(s)	Software	Citation(s) PMID	Acquistion Information
AddNeuroMed	ENIGMA	1.5 T Siemens, 1.5 T GE at six sites	FreeSurfer (5.1.0)	21157852	Data acquisition for the AddNeuroMed study was designed to be compatible with that of ADNI. The imaging protocol for both studies included a high-resolution sagittal 3D T1-weighted MPRAGE volume (voxel size 1.1 × 1.1 × 1.2 mm3) and axial proton density/T2-weighted fast spin echo images. The MPRAGE volume was acquired using a customized pulse sequence specifically designed for the ADNI study to en…
ADNI	ENIGMA	1.5 T GE, Philips, and Siemens MRI scanners	FreeSurfer (4.0.1)	19689234	1.5T GE, Philips, and Siemens MRI scanners with a magnetization prepared rapid acquisition gradient echo (MPRAGE) sequence were used. Two high-resolution T1-weighted MRI scans were collected for each participant using a sagittal 3D MP-RAGE sequence with an approximate TR=2400ms, minimum full TE, approximate TI=1000ms, and approximate flip angle of 8 degrees. Scans were collected with a 24cm field…
ADNI2GO	ENIGMA	3.0 T GE, Philips, and Siemens MRI scanners	FSL FIRST (4.1.9)		T1-weighted MP-RAGE (details at http://adni.loni.usc.edu/methods/documents/mri-protocols/)
Betula	ENIGMA	3.0 T GE Discovery 750	FSL FIRST (4.1.9)		A GE 3T Discovery 750 scanner with a 32 channel head coil was used. A 3D FSPGR T1-weighted sequence (duration was 8:11min) without SCIC-reconstruction were run for all participants. Each volume consisted of 176 axial slices with TE=3.2 ms, TI=450ms, flip angle=12° and 256×256 acquisition matrix, which was zipped to 512x512. Resulting in a voxel size of 0.489x0.489x1 mm³.
BFS	ENIGMA	1.5 T GE Signa Scanner	FreeSurfer (5.1.0)	25534753; 25708817; 23218918; 23483904; 23218918; 22850735; 22760554; 21601834; 21429475	Coronal gradient echo sequence with magnetization preparation with 128 coronal high-resolution T1-weighted images (TI=600 ms; TE=3.4 ms; flip angle=15°; FOV=22 cm; slice thickness=1.7 mm, matrix=256x192)
BIG	ENIGMA	1.5 T & 3.0 T Siemens MRI scanners	FSL FIRST (4.1.7)	24827550	MRI data in BIG were acquired with either a 1.5 Tesla Siemens Sonata or Avanto scanner or a 3 Tesla Siemens Trio or TimTrio scanner (Siemens Medical Systems, Erlangen, Germany). Given that images were acquired during several smaller scale studies, the parameters used were slight variations of a standard T1-weighted three-dimensional magnetization prepared rapid gradient echo sequence (MPRAGE; 1.0…
BrainSCALE	ENIGMA	1.5 T Philips Achieva	FreeSurfer (5.1.0)	19294640	A three-dimensional T1-weighted coronal spoiled-gradient echo scan of the whole head (256 x 256 matrix, TE = 4.6 ms, TR = 30 ms, flip angle = 30º, 160–180 contiguous slices; 1 x 1 x 1.2 mm3 voxels, field-of-view = 256 mm/70%) was acquired.
BRCDECC	ENIGMA	1.5 T GE Signa HDx	FreeSurfer (5.1.0)	21157852	Images were acquired using a 1.5T GE Signa HDx system ((General Electric, Milwaukee, WI, USA. Using a custom-written pulse sequence, Magnetisation-Prepared Rapid Gradient Echo (MP-RAGE) T1-weighted scans were acquired at 1.5T (General Electric, WI, USA), with the parameters: TE = 3.8 ms, TR = 8.59 ms, flip angle = 8°, field of view = 24 × 24 cm, slice thickness = 1.2 mm, number of slices = 180 an…
EPIGEN	ENIGMA	3.0 T Philips Achieva	FreeSurfer (4.5.0)		UK: 3T GE Excite HDx scanner. All data were acquired using a body coil for transmission, and 8-channel phased array coil for reception. whole-brain T1-weighted IR-prepared FSPGR scan with parameters: TR=8 ms, TE=3 ms, TI=450 ms, NEX=1; flip angle =20°; matrix 256×256, FOV=18×24 cm, thickness=1.1mm, voxel resolution of 0.9375×0.9375×1.1 mm3 . Ireland: 1.5T GE Signa scanner. A 3-D SPGR sequence was…
GIG	ENIGMA	3.0 T Siemens Magnetom TIM Trio	FSL FIRST (4.1.9)		A 3.0T Siemens Magnetom TIM Trio scanner (Siemens, Erlangen, Germany) with a conventional 8-channel head coil was used to acquire a T1-weighted 3D MP-RAGE sequence (TR/TE/TI/FA=2250 ms/3.26 ms/900 ms/9°; matrix=256x256; duration: 8 min 26 sec). Each volume consisted of 192 sagittal slices with isotropic voxels of 1.0x1.0x1.0 mm3.
GSP	ENIGMA	3.0 T Tim Trio scanners at 2 sites	FreeSurfer (4.5.0)	26175908	Data were collected on matched 3T Tim Trio scanners (Siemens) at Harvard University and Massachusetts General Hospital using the vendor-supplied 12-channel phased-array head coil. Structural data included a high-resolution multi-echo T1- weighted magnetization-prepared gradient-echo image (multi-echo MP-RAGE) using the following parameters: TR = 2200 ms, TI = 1100 ms,TE = 1.54ms for image 1 to 7.…
HUBIN	ENIGMA	1.5 T General Electronics Signa	FreeSurfer (3.0.2)		T1-weighted images, using a three-dimensional spoiled gradient recalled (SPGR) pulse sequence, were acquired with the following parameters; 1.5 mm coronal slices, no gap, 35° flip angle, repetition time (TR) = 24 ms, echo time (TE) = 6.0 ms, number of excitations (NEX) = 2, field of view (FOV) = 24 cm, acquisition matrix = 256 × 192. T2-weighted images were acquired with the following parameters;…
IMAGEN	ENIGMA	3.0 T Philips Medical Systems Achieva, 3.0 T Brucker, 3.0 T Siemens TrioTim, 3.0 T Siemens Verio, 3.0 T Brucker/GE Medical Systems Signa Excite, 3.0 T GE Medical Systems Signa HDx	FSL FIRST (4.1.5)		Magnetic resonance imaging data were acquired at 8 European centers, using a standardised 3 Tesla, T1-weighted gradient echo protocol (voxel size=1.1 mm isotropic) based on that from the ADNI initiative (http://adni.loni.usc.edu/methods/documents/mri-protocols/)
LBC1936	ENIGMA	1.5 T GE Signa Horizon HDx clinical scanner	FSL FIRST and Manual Tracing	22111801	3D IR-Prep T1-weighted whole brain FSPGR volumes were acquired in the coronal plane using a GE Signa Horizon HDxt 1.5 T clinical MRI scanner with manufacturer supplied eight-channel phased-array head coil; FOV = 256 x 256 mm, matrix = 192 x 192, 160 x 1.3 mm thick slices, 1 x 1 x 1.3 mm voxels, TR = 10 ms, TE = 4 ms and TI = 500 ms.
MCIC	ENIGMA	1.5 T Siemens (at 2 sites), 3.0 T Siemens Trio (at 1 site) and 1.5 T GE Signa (at 1 site)	FreeSurfer (4.0.1)		T1 scans: TR = 2530 ms for 3 T, TR = 12 ms for 1.5 T; TE = 3.79 ms for 3 T, TE = 4.76 ms for 1.5 T; FA = 7 for 3 T, FA = 20 for 1.5 T; TI = 1100 for 3 T; Bandwidth = 181 for 3 T, Bandwidth = 110 for 1.5 T; 0.625×0.625 mm voxel size; slice thickness 1.5 mm; FOV 256×256×128 cm matrix; FOV = 16 cm (could be increased to 18 cm when needed for full brain coverage). T2 scans: TR = 10,000 ms for 3 T, TR…
MooDS	ENIGMA	3 T Siemens Trio at 3 sites (Bonn, Berlin and Mannheim)	FreeSurfer (5.1.0)		A Siemens Trio 3 T Scanner with a conventional head coil was used. Three 3D MPRAGE T1-weighted sequences were used (TR=1570 ms; TE=2.75 ms; NEX=1; flip angle =15 degree; matrix size=256x256; FOV=256X256 mm2; slice thickness=1 mm). This gave isotropic voxel with volume=1mm3. Three MPRAGE were acquired in identical scanner in Bonn, Berlin and Mannheim and combined to an average image using FreeSurf…
MPIP	ENIGMA	1.5 T GE Signa (Excite), and 1.5 T Siemens Vario at 2 sites	FSL FIRST (4.1.5)		#1: GE Signa, 1.5T T1-weighted SPGR sagittal 3D volume (TR=10.3 s; TE=3.4 ms; 124 slices, matrix size=256x256, FOV=23.0x23.0 cm2, voxel size=0.8975x0.8975x[1.2-1.4] mm3, flip angle=90°, birdcage resonator) (N=347) #2: same scanner as #1, platform update Signa Excite, sagittal T1-weighted (spin echo sequence, TR=9.7 ms, TE=2.1 ms, FOV 25.0x25.0 cm2, voxel size= 0.875x0.875x1.2 mm3, 124-132 slices,…
NCNG	ENIGMA	1.5 T Siemens Sonata and 1.5 T Siemens Avanto at 2 sites	FreeSurfer (4.5.0)		A Siemens Sonata 1.5 Tesla scanner (Siemens, Erlangen, Germany) with a conventional head coil was used. Two 3D MP-RAGE T1-weighted sequences (duration: 8 min 46 s) were run for all participants. Each volume consisted of 128 sagittal slices (1.33x1x1 mm3), with an in-plane voxel size of 1 mm3 (TR=2730 ms; TE=3.43 ms; TI=1000 ms; flip angle=7°; and 256×256 matrix). #2: A Siemens Avanto scanner was …
NESDA	ENIGMA	3.0 T Phillips at 3 sites	FreeSurfer (5.1.0)		Imaging data were acquired using a Philips 3T magnetic resonance imaging system (Best, The Netherlands) located at the Leiden University Medical Center, Amsterdam Medical Center, and University Medical Center Groningen, equipped with a SENSE-8 (Leiden University Medical Center and University Medical Center Groningen) or SENSE-6 (Amsterdam Medical Center) channel head coil. For each subject, anato…
neuroIMAGE	ENIGMA	1.5 T Siemens Sonata, 1.5 T Siemens Avanto	FSL FIRST (5.0)		Two 3D T1-weighted MPRAGE images were acquired for all participants using a conventional 8-channel head coil. Scan parameters: 176 slices, acquisition matrix 256x256, voxel size 1x1x1mm; TE/TR=2.95/2730ms, TI=1000ms, FA=7°, GRAPPA-acceleration 2
NTR - Adults	ENIGMA	3.0 T Philips Intera at one site and 1.5 T Siemens Sonata at two sites and 1.5 T Philips Gyroscan at one site	FreeSurfer (5.1.0)	20823085; 17346990	#1: A Philips Intera 3.0 T scanner (Philips, Medical Systems, Best) with a standard SENSE receiver head coil was used. A 3D gradient-echo T1-weighted sequence (technique: T1TFE) was run for all. 182 coronal slices (1.00x1.00x1.20 mm3), (TR=9.64 ms; TE=4.60 ms; flip angle=8°; and 256×256). #2: A Siemens Sonata 1.5 T scanner (Siemens, Erlangen, Germany) with a standard circularly polarized head coi…
OATS	ENIGMA	1.5 T Philips Gyroscan; 3.0 T Philips Achieva Quasar Dual; 1.5 T Siemens Magnetom Avanto; 1.5 T Siemens Sonata	FSL FIRST (4.1.5)	19943720	(1) Sequence name T1TFE. In-plane resolution 1×1 mm. 256 × 256 matrix. Slice thickness 1.5 mm without gap. Number of slices: 150. Orientation: cor TR/TE: 7.73/3.7 ms Flip angle: 8°. Scan duration: 385 sec. (2) Acquisition parameters for T1-weighted structural MRI scans were: TR = 6.39 ms, TE = 2.9 ms, flip angle = 8°, matrix size = 256x256, FOV = 256x256x190, and slice thickness = 1 mm with no ga…
PAFIP	ENIGMA	1.5 T GE SIGNA System	FreeSurfer (5.0)		T1-weighted images, using a spoiled grass (SPGR) sequence, were acquired in the coronal plane with the following parameters: echo time (TE)=5 ms, repetition time (TR)=24 ms, number of excitations (NEX)=2, rotation angle=45°, field of view (FOV)=26×19.5 cm, slice thickness=1.5 mm and a matrix of 256×192.
QTIM	ENIGMA	4.0 T Bruker Medspec at 1 site.	FSL FIRST (4.1.9)		Scans were collected on a 4 Tesla Bruker Medspec scanner (Bruker, Germany). T1-weighted structural scans were acquired with acquisition parameters: TR=1500ms, TE=3.35ms, TI=700ms, flip angle=8°, 256 or 240 (coronal or sagittal) slices, FOV=240mm, acquisition voxel size 1.1x0.9x0.9mm.
SHIP	ENIGMA	1.5 T Siemens Avanto	FSL FIRST (4.1.9)		3D T1-weighted MRI sequence with the following parameters: MP-RAGE/ axial plane, TR=1900 ms, TE=3.4 ms and Flip angle=15° and an original resolution of 1.0 x 1.0 x 1.0mm3
SHIP-TREND	ENIGMA	1.5 T Siemens Avanto	FSL FIRST (4.1.9)		3D T1-weighted MRI sequence with the following parameters: MP-RAGE/ axial plane, TR=1900 ms, TE=3.4 ms and Flip angle=15° and an original resolution of 1.0 x 1.0 x 1.0mm3
Sydney MAS	ENIGMA	3.0 T Philips Achieva Quasar Dual	FSL FIRST (4.1.5)	20637138	Acquisition parameters for T1-weighted structural MRI scans were: TR = 6.39 ms, TE = 2.9 ms, flip angle = 8°, matrix size = 256x256, FOV = 256x256x190, and slice thickness = 1 mm with no gap between; yielding 1x1x1 mm3 isotropic voxels
TOP	ENIGMA	1.5 T Siemens Magnetom Sonata	FreeSurfer (4.5.0)		Two sagittal T1-weighted magnetization prepared rapid gradient echo (MPRAGE) volumes were acquired with the Siemens tfl3d1_ns pulse sequence (TE = 3.93 ms, TR = 2730 ms, TI = 1000 ms, flip angle = 7°; FOV = 24 cm, voxel size= 1.33 x 0.94 x 1 mm3, number of partitions = 160) and subsequently averaged together, after rigid-body registration, to increase the signal to noise ratio.
UMCU	ENIGMA	1.5 T Philips Intera and 1.5 T Philips Achieva, both at 1 site (University Medical Centre Utrecht, Netherlands)	FreeSurfer (5.1.0)	21242319	At both scanners a 3-dimensional (3D), T1-weighted Fast Field Echo (3D-FFE) scan of the whole head (256 × 256 matrix, echo time [TE] = 4.6 ms, repetition time [TR] = 30 ms, flip angle = 30°, 160–180 contiguous slices; 1 × 1 × 1.2 mm3 voxels, field of view [FOV] = 256 mm/70%) was acquired for the quantitative measurements.
3C-Dijon	CHARGE	1.5 T Siemens	SPM99	11771995; 15955500; 22305950	Scans were collected with 3D 1mm3 T1, 2D 1x1x3mm3 T2. They were processed with an automated and validated procedure based on Voxel-Based Morphometry (VBM) using SPM99, modified in 2 ways to take into account the aged brain: 1) using customized cerebral tissue templates specific to our database for both spatial normalization and tissue segmentation, and 2) refining the segmentation of the CSF due …
AGES	CHARGE	1.5 T Signa Twinspeed EXCITE system (GE Medical Systems, Waukesha, WI)	Custom image analysis pipeline, based on the MNI software.	22119006	MR images were acquired on a single research-dedicated 1.5 T Signa Twinspeed EXCITE system (GE Medical Systems, Waukesha, WI) using a multi-channel phased array head cap coil. The structural image protocol included a T1-weighted three dimensional spoiled gradient echo (3D-SPGR) sequence (TE (time to echo), 8 ms; TR (time repetition), 21 ms; FA (flip angle), 30°; FOV (field of view), 240 mm; matri…
ARIC	CHARGE	1.5 T MRI scanners (General Electric Medical Systems)	FSL FIRST		Total intracranial volume was measured from T1 weighted spin echo sagittal images, each set consisting of 32 contiguous 5 mm thick interleaved sections with no interslice gap, a field of view of 24 cm, and a matrix of 256 × 192, obtained with the following sequence: scan time, 2.5 minutes; echo time, 14 milliseconds; 2 repetitions; and repetition time, 500 milliseconds. A 3D volumetric spoiled gr…
ASPS	CHARGE	1.5 T Gyroscan S 15 and ACS (Philips Medical Systems, Eindhoven)	FreeSurfer (5.1.0)		T1-weighted FLASH whole brain coverage 1x1x3mm
ASPSFam	CHARGE	3.0 T Tim Trio (Siemens, Erlangen)	FreeSurfer (5.1.0)		T1-MPRAGE 1x1x1mm
CHS	CHARGE	1.5 T MRI	FSL FIRST	21943959; 7847205; 8303738	MRI scanning was completed at each of the four sites using 1.5 Tesla scanners. The scanning protocol included a 3-D volumetric T1 weighted Spoiled Gradient Recall (SPGR) sequence covering the whole brain (TE/TR = 5/25, flip angle = 40°, NEX = 1, slice thickness = 1.5 mm/0 mm interslice gap), with an in-plane acquisition matrix of 256 × 256 × 124 image elements, 250 × 250 mm field of view and an i…
ERF	CHARGE	1.5 T MRI unit (GE Healthcare, Milwaukee, USA, software version 11×)	FreeSurfer (4.5)	22002080	Structural imaging is performed with T1-weighted (T1w), proton density-weighted (PDw) and fluid-attenuated inversion recovery (FLAIR) sequences. The combination of different MR contrasts provided by these sequences can be used for automated brain tissue and white matter lesion segmentation (see section on processing). For this purpose, the T1w scan is acquired in 3D at high in-plane resolution an…
FHS	CHARGE	1 or 1.5 T Siemens Magnetom	FreeSurfer (5.3)	15653178	Subjects were imaged on a Siemens Magnetom(Munich, Germany), using a T2-weighted double spin-echo coronal imaging sequence of 4mm contiguous slices from nasion to occiput with a repetition time (TR) of 2420 ms, echo time (TE) of TE1 20/TE2 90 ms; echo train length 8 ms; field of view (FOV) 22 cm and an acquisition matrix of 182 × 256 interpolated to a 256 × 256 with one excitation.
GeneSTAR	CHARGE	3.0 T Philips Achieva 3.2.1	MIPAV (NIH, U-Penn)		The MRI protocol uses the 3 T MRI (Philips Intera) with the following imaging parameters: Sagittal T1 weighted: TR (repetition time) 550 ms, TE (time to echo) 10 ms, 5 mm contiguous images,FOV (field of view) 230 mm, 256 X 256 matrix; Axial T1-weighted MPRAGE:TR TE, TI (inversion time), 1mm contiguous, FOV 240, matrix 256x256x160;Axial turbo spin echo proton density weighted: TR, TE, 3mm contiguo…
LLS	CHARGE	3 Tesla (Philips Medical Systems)	FSL		A total of 370 (offspring 194, controls 176) subjects underwent 3D-T1-w MRI at 3T. Brain volume data have been obtained using different tools of FMRIB Software Library
PROSPER	CHARGE	1.5 T	SIENAX	21450935; 21977987	All imaging was performed on an MR system operating at field strength of 1.5 Tesla (Philips Medical Systems, Best, the Netherlands). Gray and white matter volumes were calculated by SIENAX technique. In short, SIENAX starts by extracting brain and skull images from the single whole-head input data. The brain image is then afﬁne-registered to Montreal Neurological Institute (MNI) 152 space (by usi…
RSI	CHARGE	1.5 T MRI unit (GE Healthcare, Milwaukee, USA, software version 11×)	FreeSurfer (4.5)	22002080	Structural imaging is performed with T1-weighted (T1w), proton density-weighted (PDw) and fluid-attenuated inversion recovery (FLAIR) sequences. The combination of different MR contrasts provided by these sequences can be used for automated brain tissue and white matter lesion segmentation (see section on processing). For this purpose, the T1w scan is acquired in 3D at high in-plane resolution an…
RSII	CHARGE	1.5 T MRI unit (GE Healthcare, Milwaukee, USA, software version 11×)	FreeSurfer (4.5)	22002080	Structural imaging is performed with T1-weighted (T1w), proton density-weighted (PDw) and fluid-attenuated inversion recovery (FLAIR) sequences. The combination of different MR contrasts provided by these sequences can be used for automated brain tissue and white matter lesion segmentation (see section on processing). For this purpose, the T1w scan is acquired in 3D at high in-plane resolution an…
RSIII	CHARGE	1.5 T MRI unit (GE Healthcare, Milwaukee, USA, software version 11×)	FreeSurfer (4.5)	22002080	Structural imaging is performed with T1-weighted (T1w), proton density-weighted (PDw) and fluid-attenuated inversion recovery (FLAIR) sequences. The combination of different MR contrasts provided by these sequences can be used for automated brain tissue and white matter lesion segmentation (see section on processing). For this purpose, the T1w scan is acquired in 3D at high in-plane resolution an…
RSIx	CHARGE	1.5 T MRI unit (GE Healthcare, Milwaukee, USA, software version 11×)	In-house method		Structural imaging is performed with T1-weighted (T1w), proton density-weighted (PDw) and fluid-attenuated inversion recovery (FLAIR) sequences. The combination of different MR contrasts provided by these sequences can be used for automated brain tissue and white matter lesion segmentation (see section on processing). For this purpose, the T1w scan is acquired in 3D at high in-plane resolution an…
ROSMAP1	CHARGE	1.5 T MRI unit (GE Healthcare, Milwaukee, USA, software version 11×)	Freesurfer	16530430	3D magnetization-prepared rapid acquisition gradient echo (MPRAGE) sequence
ROSMAP2	CHARGE	1.5 T MRI unit (GE Healthcare, Milwaukee, USA, software version 11×)	Freesurfer	16530430	3D magnetization-prepared rapid acquisition gradient echo (MPRAGE) sequence
BIG - Replication	Replication	1.5 T & 3.0 T Siemens MRI scanners	FreeSurfer (5.3)	24827550	MRI data in BIG were acquired with either a 1.5 Tesla Siemens Sonata or Avanto scanner or a 3 Tesla Siemens Trio or TimTrio scanner (Siemens Medical Systems, Erlangen, Germany). Given that images were acquired during several smaller scale studies, the parameters used were slight variations of a standard T1-weighted three-dimensional magnetization prepared rapid gradient echo sequence (MPRAGE; 1.0…
IMpACT-NL	Replication	1.5 T MRI scanner Avanto Siemens, Munich, Germany	FSL FIRST (5.0.4)		All scans covered the entire brain and had a voxel size of 1×1×1 mm3, TR 2730 ms, TI=1000 ms, TE 2.95 ms, 176 sagittal slices, field of view 256 mm.
LIBD	Replication	1.5 T GE	FreeSurfer (5.0)		1.5T GE scanners with T1-weighted spoiled gradient recalled sequence (spgr). Repetition time, 24 milliseconds; echo time, 5 milliseconds; number of excitations, 1; flip angle, 45 degrees; matrix size 256 x 256; field of view, 24 x 24 cm; 124 sagittal slices (0.94 x 0.94 x 1.5 mm).
NeuroIMAGE - Replication	Replication	1.5 T Siemens Sonata and 1.5 T Siemens Avanto (2 test sites)	FreeSurfer (5.3)		1.5T MRI scanners were employed (Siemens SONATA and Siemens AVANTO; Siemens, Erlangen, Germany), using identical head coils (8-channel Phase Array Head Coil). T1-weighted whole-brain scan (MP-RAGE, 176 slices, acquisition matrix 256x256, voxelsize:1.0x1.0x1.0mm; TE/TR=2.95/2730ms, TI=1000ms, FA=7°; GRAPPA-acceleration 2)
NIMH-IRP	Replication	3.0 T GE scanning platforms (3 sites)	FSL FIRST (4.1.9)	23850106	Scanner A was a short bore scanner with an 8-channel coil, running a fast spoiled gradient recalled echo sequence (fSPGR: TE=2.6, TR=5.9, voxel size= 0.9×0.9×1.2 mm). Scanner B was a long bore scanner with an 8-channel coil, running a magnetization prepared gradient recalled echo sequence (MP-RAGE: TE=2.7 ms, TR=7.3 ms, voxel size=0.9×0.9×1.2 mm3). Scanner C was one of two long bore scanners (one…
NOMAS	Replication	1.5 T Philips	FreeSurfer (5.1.0)	15879345	Imaging was performed on a 1.5T MRI system (Philips Medical Systems, Best, the Netherlands) at the Hatch Research Center. Volumetric segmentation of hippocampal volumes was performed with high-quality data sets using the publically available FreeSurfer image analysis suite (Version 5.1) (http://surfer.nmr.mgh.harvard.edu/). All T1-weighted MR images underwent motion correction, skull-stripping, a…
SYS	Replication	1 T Philips	FreeSurfer (5.1.0)	17469173	Three-dimensional (3D) radio frequency (RF)- spoiled gradient-echo scan with 140 –160 slices, an isotropic resolution of 1 mm, a repetition time (TR) of 25 ms, an echo time (TE) of 5 ms, and flip angle of 30°
TCD-NUIG	Replication	3.0T Philips Intera (TCD); 1.5T Siemens Magnetom (NUIG)	FSL FLIRT (6.0)		TCD: T1-weighted TFE gradient echo (TE (ms) 3.8 ; TR (ms) 8.4 ; Flip angle (°) 8; FOV 230 ; Matrix 256 x 256; No. slices 180; slice thickness (mm) 0.9; Voxel-size (mm3) 0.9 x 0.9 x 0.9); NUIG: 1.5T: T1-weighted MP-RAGE (TE (ms) 4.38; TR (ms) 1140; Flip angle (°) 15; FOV 230 ; Matrix 512 x 512 (k-space interpolation from 256x256); No. slices 160; slice thickness (mm) 0.9; Voxel-size (mm3) 0.45 x 0…
UCLA_NL_BP	Replication	3.0 T Philips Achieva	FreeSurfer 5.1.0		T1-weighted FFE: 200 contiguous sagittal slices, TE=4.6 ms, TR=10 ms, flip angle=8˚, FOV = 240mm, 0.75 x 0.75 x 0.80 mm³ voxels
WHICAP	Replication	1.5T Philips Intera	FLAIR	18695055	T1-weighted (repetition time, 20 milliseconds; echo time, 2.1 milliseconds; field of view, 240 cm; and 256×160–pixel matrix with 1.3-mm section thickness)
ARIC-Black	Generalization	1.5 T MRI scanners (General Electric Medical Systems)	FSL FIRST		Total intracranial volume was measured from T1 weighted spin echo sagittal images, each set consisting of 32 contiguous 5 mm thick interleaved sections with no interslice gap, a field of view of 24 cm, and a matrix of 256 × 192, obtained with the following sequence: scan time, 2.5 minutes; echo time, 14 milliseconds; 2 repetitions; and repetition time, 500 milliseconds. A 3D volumetric spoiled gr…
EDIS-SCES	Generalization	3Tesla Siemens Magnetom Trio Tim scanner	FreeSurfer (5.1.0), similar to Rotterdam Study	25451722; 24481144	Quantitative MRI data was obtained by automatic segmentation at Erasmus University Medical Center, The Netherlands. Thus, the following MRI markers were collated for each subject. Volumes of subcortical structures (accumbens, amygdala, caudate, pallidum, putamen, thalamus, hippocampus and brainstem) were segmented using a model based automated procedure (FreeSurfer, v.5.1.0) on T1 weighted images…
EDIS-SiMES	Generalization	3Tesla Siemens Magnetom Trio Tim scanner	FreeSurfer (5.1.0), similar to Rotterdam Study	25451722; 24481144	Quantitative MRI data was obtained by automatic segmentation at Erasmus University Medical Center, The Netherlands. Thus, the following MRI markers were collated for each subject. Volumes of subcortical structures (accumbens, amygdala, caudate, pallidum, putamen, thalamus, hippocampus and brainstem) were segmented using a model based automated procedure (FreeSurfer, v.5.1.0) on T1 weighted images…
GOBS	Generalization	3.0 T Siemens TIM Trio	FreeSurfer (5.1.0)	20006715	T1-weighted, 3D Turbo- 136 flash sequence with an adiabatic inversion contrast pulse with the 137 following scan parameters: TR/TI/TE = 2100/785/3.04 ms, flip 138 angle = 13°, voxel size (isotropic) = 0.8 mm. Each subject was 139 scanned 7 (seven) times, consecutively, using the same protocol, 140 and a single image was obtained by linearly coregistering these 141 images and computing the average…
NOMAS-Black	Generalization	1.5 T Philips	FreeSurfer (5.1.0)	15879345	Imaging was performed on a 1.5T MRI system (Philips Medical Systems, Best, the Netherlands) at the Hatch Research Center. Volumetric segmentation of hippocampal volumes was performed with high-quality data sets using the publically available FreeSurfer image analysis suite (Version 5.1) (http://surfer.nmr.mgh.harvard.edu/). All T1-weighted MR images underwent motion correction, skull-stripping, a…
NOMAS-Hispanic	Generalization	1.5 T Philips	FreeSurfer (5.1.0)	15879345	Imaging was performed on a 1.5T MRI system (Philips Medical Systems, Best, the Netherlands) at the Hatch Research Center. Volumetric segmentation of hippocampal volumes was performed with high-quality data sets using the publically available FreeSurfer image analysis suite (Version 5.1) (http://surfer.nmr.mgh.harvard.edu/). All T1-weighted MR images underwent motion correction, skull-stripping, a…
Osaka	Generalization	1.5 T GE Signa Scanner	FreeSurfer (5.1.0)	25335168	T1-weighted IR-FSPGR sagittal 3D volume (TR=12.6 ms; TE=4.2 ms; TI=400 ms; 124 slices, matrix size=256x256, FOV=24.0x24.0 cm2, voxel size=0.9375x0.9375x1.4 mm3, slice thickness = 1.4 mm, flip angle=15°)
WHICAP-Black	Generalization	1.5T Philips Intera	FLAIR	18695055	T1-weighted (repetition time, 20 milliseconds; echo time, 2.1 milliseconds; field of view, 240 cm; and 256×160–pixel matrix with 1.3-mm section thickness)

## Sheet: Supp Table 3
Supplementary Data 3: Description of genotyping platforms and analysis methods
Cohort	Analysis	HWE	MAF	Call Rate	Association	Imputation	Reference	Genotype Platform
AddNeuroMed	ENIGMA	1x10-6	0.01	0.95	mach2qtl (1.1.2)	minimac (release 2012-05-29)	EUR 1000 Genomes (phase 1 version 3; Nov 2010)	Illumina Human610-Quad BeadChip v1
ADNI	ENIGMA	1x10-6	0.01	0.95	mach2qtl (1.1.2)	minimac (release 2012-05-29)	EUR 1000 Genomes (phase 1 version 3; Nov 2010)	Illumina Human610-Quad BeadChip
ADNI2GO	ENIGMA	1x10-6	0.01	0.95	mach2qtl (1.1.2)	minimac (release 2012-05-29)	EUR 1000 Genomes (phase 1 version 3; Nov 2010)	Illumina Human Omni Express
Betula	ENIGMA	1x10-3	0.01	0.95	mach2qtl (1.1.2)	minimac (release 2012-05-29)	EUR 1000 Genomes (phase 1 version 3; Nov 2010)	Illumina Human Omni Express + Human Omni 1S-8 BeadChip kits
BFS	ENIGMA	1x10-6	0.01	0.95	mach2qtl (1.1.2)	minimac (release 2012-05-29)	EUR 1000 Genomes (phase 1 version 3; Nov 2010)	Illumina OmniExpress
BIG	ENIGMA	1x10-6	0.01	0.95	mach2qtl (1.1.2)	minimac (release 2012-05-29)	EUR 1000 Genomes (phase 1 version 3; Nov 2010)	Affymetrix 6.0
BrainSCALE	ENIGMA	1x10-5	0.01	0.9	merlin-offline (1.1.2)	minimac (release 2012-05-29)	EUR 1000 Genomes (phase 1 version 3; Nov 2010)	Affymetrix 6.0
BRCDECC	ENIGMA	1x10-6	0.01	0.95	mach2qtl (1.1.2)	minimac (release 2012-05-29)	EUR 1000 Genomes (phase 1 version 3; Nov 2010)	Illumina HumanHap610-Quad BeadChip v1
EPIGEN	ENIGMA	1x10-6	0.01	0.95	mach2qtl (1.1.2)	minimac (release 2012-05-29)	EUR 1000 Genomes (phase 1 version 3; Nov 2010)	Dublin samples: Illumina Human610-Quad BeadChip v1
GIG	ENIGMA	1x10-6	0.01	0.95	mach2qtl (1.1.2)	minimac (release 2012-05-29)	EUR 1000 Genomes (phase 1 version 3; Nov 2010)	Illumina Omni Express - 12 v 1.0 - DNA Analysis Bead Chip Kit
GSP	ENIGMA	1x10-6	0.01	0.95	mach2qtl (1.1.2)	minimac (release 2012-05-29)	EUR 1000 Genomes (phase 1 version 3; Nov 2010)	Illumina HumanOmniExpress BeadChip
HUBIN	ENIGMA	1x10-6	0.01	0.95	mach2qtl (1.1.2)	minimac (release 2012-05-29)	EUR 1000 Genomes (phase 1 version 3; Nov 2010)	Illumina Human OmniExpressExome-8v1
IMAGEN	ENIGMA	1x10-6	0.01	0.95	mach2qtl (1.1.2)	minimac (release 2012-05-29)	EUR 1000 Genomes (phase 1 version 3; Nov 2010)	Illumina 610-Quad and Illumina 660W-Quad
LBC1936	ENIGMA	1x10-3	0.01	0.98	mach2qtl (1.1.2)	minimac (release 2012-05-29)	EUR 1000 Genomes (phase 1 version 3; Nov 2010)	Illumina Human 610_Quadv1
MCIC	ENIGMA	1x10-6	0.01	0.95	mach2qtl (1.1.2)	minimac (release 2012-05-29)	EUR 1000 Genomes (phase 1 version 3; Nov 2010)	Illumina HumanOmni-Quad BeadChip
MooDS	ENIGMA	1x10-4	0.01	0.98	mach2qtl (1.1.2)	minimac (release 2012-09-19)	EUR 1000 Genomes (phase 1 version 3; Nov 2010)	Illumina Human660W-Quad v1_A; Illumina Human610-Quad v1
MPIP	ENIGMA	1x10-6	0.01	0.95	mach2qtl (1.1.2)	minimac (release 2012-05-29)	EUR 1000 Genomes (phase 1 version 3; Nov 2010)	Illumina 100K, Illumina 300K, Illumina 550K, Illumina 610K, Illumina 660K
NCNG	ENIGMA	1x10-6	0.01	0.95	mach2qtl (1.1.2)	minimac (release 2012-05-29)	EUR 1000 Genomes (phase 1 version 3; Nov 2010)	Illumina 610K
NESDA	ENIGMA	1x10-6	0.01	0.95	mach2qtl (1.1.2)	minimac (release 2012-05-29)	EUR 1000 Genomes (phase 1 version 3; Nov 2010).	Perlegen-Affymetrix 5.0/ Affymetrix Human SNP Array 6.0 907K
neuroIMAGE	ENIGMA	1x10-6	0.01	0.95	mach2qtl (1.1.2)	minimac (release 2012-05-29)	EUR 1000 Genomes (phase 1 version 3; Nov 2010)	Perlegen Sciences 600K
NTR - Adults	ENIGMA	1x10-5	0.01	0.9	merlin-offline (1.1.2)	minimac (release 2012-05-29)	EUR 1000 Genomes (phase 1 version 3; Nov 2010).	Perlegen-Affymetrix 5.0, Illumina 660K, Illumina 370K, Affymetrix 6.0 907K, Illumina Omni 1M
OATS	ENIGMA	1x10-6	0.01	0.95	mach2qtl (1.1.2)	minimac (release 2012-05-29)	EUR 1000 Genomes (phase 1 version 3; Nov 2010)	Illumina HumanOmniExpress-12v1_A
PAFIP	ENIGMA	1x10-6	0.01	0.95	mach2qtl (1.1.2)	minimac (release 2012-05-29)	EUR 1000 Genomes (phase 1 version 3; Nov 2010)	Affymetrix 6.0
QTIM	ENIGMA	1x10-6	0.01	0.95	merlin-offline (1.1.2)	minimac (release 2012-05-29)	EUR 1000 Genomes (phase 1 version 3; Nov 2010)	Illumina Human610-Quad BeadChip
SHIP	ENIGMA	1x10-4	>0	0.8 (per SNP)	QUICKTEST v0.95	IMPUTE v2.2.2	ALL 1000 Genomes (phase 1 version 3; Nov 2010)	Affymetrix 6.0
SHIP-TREND	ENIGMA	1x10-4	>0	0.9 (per SNP)	QUICKTEST v0.95	IMPUTE v2.2.2	ALL 1000 Genomes (phase 1 version 3; Nov 2010)	Illumina Omni 2.5
Sydney MAS	ENIGMA	1x10-6	0.01	0.95	mach2qtl (1.1.2)	minimac (release 2012-05-29)	EUR 1000 Genomes (phase 1 version 3; Nov 2010)	Affymetrix 6.0
TOP	ENIGMA	1x10-6	0.01	0.95	mach2qtl (1.1.2)	minimac (release 2012-05-29)	EUR 1000 Genomes (phase 1 version 3; Nov 2010)	Affymetrix 6.0
UMCU	ENIGMA	1x10-6	0.01	0.95	mach2qtl (1.1.2)	minimac (release 2012-05-29)	EUR 1000 Genomes (phase 1 version 3; Nov 2010)	Illumina HumanHap550 BeadChip
3C-Dijon	CHARGE	1x10-6	0.01	0.95	mach2qtl (1.1.2)	minimac RELEASE STAMP 2012-11-16	ALL 1000 Genomes (phase 1 version 3; Nov 2010)	Illumina Human610-Quad BeadChip
AGES	CHARGE	1x10-6	0.01	0.97	probABEL	minimac (release 2012-11-16)	ALL 1000 Genomes (phase 1 version 3; Nov 2010)	Illumina Hu370CNV
ARIC	CHARGE	1x10-6	0.01	0.95	probABEL	IMPUTE2 2.2.2	ALL 1000 Genomes (phase 1 version 3; Nov 2010)	Affymetrix 6.0
ASPS	CHARGE	1x10-6	0.01	0.98	plink v1.07	IMPUTE2 2.2.2	1000G ALL phase1 integrated variant set realease v3 (March 2012)	Illumina Human610-Quad BeadChip
ASPSFam	CHARGE	1x10-6	0.05	0.98	GWAF 2.0	IMPUTE2 2.2.2	1000G ALL phase1 integrated variant set realease v3 (March 2012)	Illumina Human610-Quad BeadChip and Affymetrix Genome-Wide Human SNP Array 6.0
CHS	CHARGE	1x10-5	-	0.97	R	minimac (release 2012-11-16)	ALL 1000 Genomes (phase 1 version 3; Nov 2010)	Illumina Human370CNV BeadChip
ERF	CHARGE	1x10-6	0.01	0.98	probABEL	MaCH (Mach 1.0.18.c) and minimac (2012.8.15)	ALL 1000 Genomes (phase 1 version 3; Nov 2010)	Illumina Human610- Quad BeadChip and/or 370k illumina Beadchip
FHS	CHARGE	1x10-6	< 0.01	< 97%	Perl and R	MACH	HapMap II CEU (build 36)	Affymetrix 500K (250K Nsp & 250K Sty), MIPS 50K
GeneSTAR	CHARGE	1x10-6	-	-	SAS proc genmod	IMPUTE2 2.2.2	ALL 1000 Genomes (phase 1 version 3; Nov 2010)	Illumina 1M_v1c Human chip
LLS	CHARGE	1x10-6	0.01	0.95	SNPtest	IMPUTE2 2.2.2	ALL 1000 Genomes (phase 1 version 3; Nov 2010)	Illumina Human660W-Quad
PROSPER	CHARGE	1x10-6	0.01	0.95	SNPtest	IMPUTE2 2.2.2	1000G ALL phase1 integrated variant set realease v3 (March 2012)	Illumina Human660W-Quad
RSI	CHARGE	1x10-6	0.01	0.98	probABEL	MaCH (Mach 1.0.18.c) and minimac (2012.8.15)	ALL 1000 Genomes (phase 1 version 3; Nov 2010)	Illumina Human 550 (+duo) and 610-Quad BeadChip
RSII	CHARGE	1x10-6	0.01	0.98	probABEL	MaCH (Mach 1.0.18.c) and minimac (2012.8.15)	ALL 1000 Genomes (phase 1 version 3; Nov 2010)	Illumina Human 550 duo
RSIII	CHARGE	1x10-6	0.01	0.98	probABEL	MaCH (Mach 1.0.18.c) and minimac (2012.8.15)	ALL 1000 Genomes (phase 1 version 3; Nov 2010)	Illumina Human610-Quad BeadChip
RSIx	CHARGE	1x10-6	0.01	0.98	probABEL	MaCH (Mach 1.0.18.c) and minimac (2012.8.15)	ALL 1000 Genomes (phase 1 version 3; Nov 2010)	Illumina Human 550 (+duo) and 610-Quad BeadChip
ROSMAP1	CHARGE	1x10-6	0.01	0.95	plink v1.07	Beagle (3.3.2)	1000 Genomes Project Consortium interim phase I haplotypes, 2010–2011 data freeze	Affy 6.0
ROSMAP2	CHARGE	1x10-6	0.01	0.95	plink v1.07	Beagle (3.3.2)	1000 Genomes Project Consortium interim phase I haplotypes, 2010–2011 data freeze	Illumina OmniExpress
BIG - Replication	Replication	0.05	0.01	0.95	SPSS (individual SNPs)	-	-	Custom Genotyping (KASPar)
IMpACT-NL	Replication	1x10-6	0.01	0.95	SNPTEST v2.4.1	IMPUTE v2.2.2	ALL 1000 Genomes (phase 1 version 3; Nov 2010)	Illumina Human CytoSNP-12 v2.1
LIBD	Replication	1x10-6	0.01	0.95	mach2qtl (1.1.2)	minimac (release 2012-05-29)	EUR 1000 Genomes (phase 1 version 3; Nov 2010)	Illumina Human550K BeadChip, Illumina Human610K BeadChip, Illumina Human660K BeadChip, Illumina Human2.5-Quad BeadChip, Illumina Human2.5-8 BeadChip
NeuroIMAGE - Replication	Replication	1x10-6	0.01	0.95	mach2qtl (1.1.2)	minimac	EUR 1000 Genomes (phase 1 version 3; Nov 2010)	HumanCytoSNP-12
NIMH-IRP	Replication	1x10-6	0.01	0.95	mach2qtl (1.1.2)	minimac (release 2012-05-29)	EUR 1000 Genomes	Illumina Human610-Quad BeadChip V1
NOMAS	Replication	1x10-6	-	0.95	plink v1.07	IMPUTE2 2.2.2	EUR 1000 Genomes (phase 1 version 3; Nov 2010)	Affymetrix 6.0
SYS	Replication	1x10-6	0.01	0.95	probABEL palinear	IMPUTE v2.2.2	EUR 1000 Genomes (phase 1 version 3; Nov 2010)	Illumina Human610-Quad BeadChip (610K SNPs) & Illumina HumanOmniExpress BeadChip
TCD-NUIG	Replication	0.05	-	0.95	SPSS	A small number of HapMap CEU DNA samples (www.hapmap.org) were genotyped for each SNP for quality control purposes and were all found to be concordant with available online HapMap data		Taqman® SNP Genotyping Assay on a 7900HT Sequence Detection System (Applied Biosystems)
UCLA_NL_BP	Replication	1x10-6	0.01	0.95	mach2qtl (1.1.2)	minimac (release 2013-07-17)	EUR 1000 Genomes	Illumina OmniExpress
WHICAP	Replication	1 x 10-6	0.01	98	PLINK	IMPUTE2	1000G phase1 integrated variant set realease v3 (March 2012)	Omni Express Illumina
ARIC-Black	Generalization	1x10-6	0.01	0.95	probABEL	IMPUTE2 2.2.2	ALL 1000 Genomes (phase 1 version 3; Nov 2010)	Affymetrix 6.0
EDIS-SCES	Generalization	1x10-6	0.01	0.95	PLINK	minimac	All 1000 Genomes (phase 1, version 3)	Illumina Human 610 Quad BeadChips and Illumina Human OmniExpress BeadChips
EDIS-SiMES	Generalization	1x10-6	0.01	0.95	PLINK	minimac	All 1000 Genomes (phase 1, version 3)	Illumina Human 610 Quad BeadChips
GOBS	Generalization	1x10-6	0.01	0.95	SOLAR Measured Genotype	minimac (release 2012-05-29)	AMR (admixed American)	Illumina HumanHap550v3, HumanExon510Sv1, Human1Mv1, Human 1M-Duov3, Human660W-Quad_v1
NOMAS-Black	Generalization	1x10-6	-	0.95	plink v1.07	IMPUTE2 2.2.2	EUR 1000 Genomes (phase 1 version 3; Nov 2010)	Affymetrix 6.0
NOMAS-Hispanic	Generalization	1x10-6	-	0.95	plink v1.07	IMPUTE2 2.2.2	EUR 1000 Genomes (phase 1 version 3; Nov 2010)	Affymetrix 6.0
Osaka	Generalization	1x10-6	0.01	0.95	mach2qtl (1.1.2)	minimac (release 2012-05-29)	ALL 1000 Genomes (phase 1 version 3; Nov 2010)	Affymetrix 6.0
WHICAP-Black	Generalization	1x10-6	0.01	98	PLINK	IMPUTE2	1000G phase1 integrated variant set realease v3 (March 2012)	Omni Express Illumina

## Sheet: Supp Table 4
Supplementary Data 4: Independent loci with P < 1x10-5 from the combined GWAS of hippocampal volume. Loci were determined to be independent using the following clumping parameters in PLINK: --clump-kb 50000 --clump-r2 0.3
RSID	CHR	BP	Allele1	Allele2	Freq1	Zscore	N	P-value
rs77956314	12	117323367	T	C	0.916	-10.418	26814	2.055e-25
rs61921502	12	65832468	T	G	0.8466	9.017	26814	1.941e-19
rs11979341	7	155797978	C	G	0.6837	-6.755	24484	1.424e-11
rs7020341	9	119247974	C	G	0.359	6.645	26700	3.035e-11
rs2268894	2	162856148	T	C	0.5412	-6.546	26814	5.894e-11
rs2289881	5	66084260	T	G	0.3544	-5.558	26814	2.728e-08
rs6060504	20	34197619	T	C	0.8376	-5.397	26814	6.762e-08
rs659065	12	4008887	C	G	0.8587	5.347	25881	8.931e-08
rs62583528	9	106929593	A	G	0.1951	5.162	26814	2.447e-07
rs11245365	10	126482389	A	G	0.5648	-5.092	26322	3.547e-07
rs283812	19	45388568	T	C	0.7978	5.089	22159	3.592e-07
rs6552737	4	184955461	A	T	0.4152	-4.937	26814	7.922e-07
10:79187469R	10	79187469	DEL	REF	0.3958	4.936	24959	7.968e-07
12:72922303R	12	72922303	INS	REF	0.0636	4.916	22085	8.855e-07
rs5753220	22	30986350	T	C	0.7503	4.913	26459	8.988e-07
rs138012093	4	134506440	A	G	0.0173	-4.819	26065	1.445e-06
7:98334782R	7	98334782	DEL	REF	0.7166	4.747	24959	2.065e-06
2:96979130R	2	96979130	INS	REF	0.3091	4.717	24959	2.397e-06
rs2346440	7	133685512	C	G	0.4591	4.687	26814	2.767e-06
2:109941505R	2	109941505	DEL	REF	0.4842	4.665	24959	3.093e-06
rs113835443	8	144717251	T	C	0.0904	4.663	23154	3.118e-06
rs10908512	1	153856498	T	C	0.5624	4.656	26814	3.217e-06
rs10041542	5	167832067	T	C	0.7548	4.653	26615	3.273e-06
rs7588305	2	8780959	C	G	0.5308	-4.61	26615	4.023e-06
rs11993215	8	28055926	A	T	0.0898	-4.606	26477	4.108e-06
rs148054686	5	94459128	A	G	0.0124	-4.602	18411	4.184e-06
2:175579463R	2	175579463	INS	REF	0.146	4.589	24807	4.451e-06
rs17172044	7	42397586	A	C	0.9225	4.589	26814	4.464e-06
rs12802656	11	16534415	A	C	0.5304	4.584	26614	4.56e-06
rs11222164	11	130424826	A	G	0.9023	4.565	26270	5.002e-06
rs139369882	16	77368108	T	C	0.3589	-4.541	26294	5.592e-06
rs16920090	9	3939997	A	G	0.1607	-4.54	25335	5.627e-06
rs2574911	4	177828117	T	C	0.3028	-4.53	25534	5.904e-06
rs308120	7	118948741	A	G	0.9738	4.525	25825	6.027e-06
rs13325202	3	172579683	C	G	0.3318	4.501	26615	6.775e-06
rs115575926	1	66983626	T	C	0.0843	4.499	26477	6.817e-06
rs12321127	12	8017841	T	C	0.6742	-4.49	26154	7.109e-06
rs11030323	11	28421065	A	G	0.4549	4.479	26814	7.493e-06
rs6807401	3	116880684	T	C	0.091	4.477	26814	7.564e-06
rs138464531	13	33177568	T	C	0.7465	4.472	26402	7.737e-06
rs11691254	2	104435866	A	C	0.8697	4.469	26524	7.859e-06
rs9490494	6	122934005	T	C	0.159	-4.461	26814	8.175e-06
rs61937764	12	103936325	T	C	0.0549	-4.459	26708	8.235e-06
rs7328911	13	38837527	A	C	0.5809	4.45	26814	8.602e-06
rs553815	11	131875081	C	G	0.8603	4.443	26814	8.859e-06
rs6684230	1	48511260	C	G	0.5468	4.434	26814	9.259e-06
rs117534687	8	85725562	A	G	0.0157	4.433	24616	9.301e-06
rs2098630	5	115025776	T	C	0.1643	-4.427	26692	9.55e-06
rs1398948	2	111705427	T	C	0.3274	4.425	26814	9.64e-06

## Sheet: Supp Table 5
Supplementary Data 5: Generalization of the top hits in non-CEU (African, Asian, and Mexican-American) samples. Similarly, results for CEU samples not included in the meta-analysis are also listed.
Ancestry	SNP	CHR	BP	ALLELE1	ALLELE2	FREQ1	ZSCORE	PVALUE	N
African	rs11245365	10	126482389	A	G	0.2517	0.631	0.5283	562
African	10:79187469R	10	79187469R	D	R	0.3115	-0.702	0.4824	502
African	rs77956314	12	117323367	T	C	0.9182	1.599	0.1098	562
African	rs659065	12	4008887	C	G	0.8197	1.198	0.2307	562
African	rs61921502	12	65832468	T	G	0.9603	2.172	0.02989	562
African	12:72922303R	12	72922303R	I	R	0.0298	0.736	0.462	391
African	rs283812	19	45388568	T	C	0.7649	-0.643	0.5205	391
African	rs2268894	2	162856148	T	C	0.5814	-0.193	0.8472	562
African	rs6060504	20	34197619	T	C	0.687	0.657	0.511	562
African	rs5753220	22	30986350	T	C	0.8989	0.991	0.3216	561
African	rs6552737	4	184955461	A	T	0.2864	0.452	0.651	562
African	rs2289881	5	66084260	T	G	0.2662	-1.126	0.2601	562
African	rs11979341	7	155797978	C	G	0.5268	0.783	0.4338	451
African	rs62583528	9	106929593	A	G	0.0579	0.484	0.6285	562
African	rs7020341	9	119247974	C	G	0.2454	-0.261	0.7943	562
Asian	rs2268894	2	162856148	T	C	0.2913	-0.312	0.7552	886
Asian	rs6552737	4	184955461	A	T	0.7946	-0.272	0.7858	545
Asian	rs2289881	5	66084260	T	G	0.8238	-0.077	0.9384	886
Asian	rs11979341	7	155797978	C	G	0.5852	-2.206	0.02741	341
Asian	rs7020341	9	119247974	C	G	0.494	-1.167	0.2433	886
Asian	rs11245365	10	126482389	A	G	0.3103	1.213	0.2251	545
Asian	10:79187469R	10	79187469R	D	R	0.6942	0.732	0.464	545
Asian	rs659065	12	4008887	C	G	0.3788	-0.391	0.6956	545
Asian	rs61921502	12	65832468	T	G	0.0091	-0.092	0.927	211
Asian	rs6060504	20	34197619	T	C	0.0774	-0.601	0.5477	545
Asian	rs5753220	22	30986350	T	C	0.4584	0.192	0.8476	545
European	rs11245365	10	126482389	A	G	0.5877	-1.196	0.2317	1980
European	10:79187469R	10	79187469R	D	R	0.3996	-0.001	0.9992	1980
European	rs77956314	12	117323367	T	C	0.9176	0.985	0.3245	3863
European	rs659065	12	4008887	C	G	0.8667	0.941	0.3466	1980
European	rs61921502	12	65832468	T	G	0.8494	0.167	0.8677	2603
European	12:72922303R	12	72922303R	I	R	0.0657	-1.305	0.192	1980
European	rs283812	19	45388568	T	C	0.795	1.627	0.1037	1894
European	rs2268894	2	162856148	T	C	0.568	-1.914	0.05557	1980
European	rs6060504	20	34197619	T	C	0.8243	-1.604	0.1087	1980
European	rs5753220	22	30986350	T	C	0.7324	1.416	0.1568	1980
European	rs6552737	4	184955461	A	T	0.426	-3.062	0.002201	1980
European	rs2289881	5	66084260	T	G	0.351	0.704	0.4811	1980
European	rs11979341	7	155797978	C	G	0.6655	-0.945	0.3448	1980
European	rs62583528	9	106929593	A	G	0.2086	-2.367	0.01795	1980
European	rs7020341	9	119247974	C	G	0.342	1.953	0.05083	1980
Mexican-American	rs11245365	10	126482389	A	G	0.5274	0.263	0.7923	1411
Mexican-American	10:79187469R	10	79187469R	D	R	0.4401	-0.325	0.7455	1411
Mexican-American	rs77956314	12	117323367	T	C	0.9369	-1.345	0.1787	1411
Mexican-American	rs659065	12	4008887	C	G	0.834	1.073	0.2835	1411
Mexican-American	rs61921502	12	65832468	T	G	0.9188	1.057	0.2906	1411
Mexican-American	12:72922303R	12	72922303R	I	R	0.0555	0.408	0.6835	1411
Mexican-American	rs283812	19	45388568	T	C	0.7891	1.381	0.1673	890
Mexican-American	rs2268894	2	162856148	T	C	0.4892	0.485	0.6275	1411
Mexican-American	rs6060504	20	34197619	T	C	0.822	0.795	0.4266	1411
Mexican-American	rs5753220	22	30986350	T	C	0.7092	1.152	0.2494	1409
Mexican-American	rs6552737	4	184955461	A	T	0.3921	-0.535	0.5926	1409
Mexican-American	rs2289881	5	66084260	T	G	0.3448	-1.548	0.1216	1411
Mexican-American	rs11979341	7	155797978	C	G	0.6634	-0.687	0.4918	1411
Mexican-American	rs62583528	9	106929593	A	G	0.1143	-0.082	0.9348	1411
Mexican-American	rs7020341	9	119247974	C	G	0.3993	1.106	0.2687	1411

## Sheet: Supp Table 6
Supplementary Data 6: Gene-based association tests for all genes with P < 1x10-4 calculated using the GATES test in KGG.
Gene_Symbol	Gene_PValue	IsSignificant	Entrez_GeneID	Chromosome	Start_Position	Length	SNP	Position	Conservation_Score	miRNA_Binding_Site	Selection_Score_CHBJPT	Selection_Score_CEU	Selection_Score_YRI
HRK	2.66161e-24	Y	8739	12	117294027	30205	rs77956314	117323367	0.007	N	-	-	-
MSRB3	6.43136e-18	Y	253827	12	65667423	198264	rs61921502	65832468	0.919	N	-	-	-
RNFT2	6.15757e-16	Y	84900	12	117171096	125340	rs73220476	117287112	0.922	N	-	-	-
LOC100507065	1.26418e-15	Y	100507065	12	65855597	185555	rs73123652	65874956	0.102	N	-	-	-
FBXW8	1.91285e-15	Y	26259	12	117343761	130192	rs117425351	117409752	0	N	-	-	-
LOC100418829	2.33849e-15	Y	100418829	12	65807447	11402	rs55972016	65813626	0.011	N	-	-	-
LOC100131528	2.57145e-13	Y	100131528	12	65523441	10899	rs2336435	65527887	0.018	N	-	-	-
TESC	8.80486e-13	Y	54997	12	117471728	70523	rs118025365	117477082	0.12	N	-	-	-
WIF1	1.4228e-11	Y	11197	12	65439404	80942	rs61924766	65496009	0.01	N	-	-	-
LEMD3	2.6297e-11	Y	23592	12	65558351	88790	rs67478364	65646004	0	N	-	-	-
DPP4	3.55661e-09	Y	1803	2	162843755	92297	rs2268894	162856148	0.996	N	-	0.29	-
ASTN2	1.38229e-08	Y	23245	9	119182504	999813	rs7020341	119247974	0.019	N	-	-	-
SLC4A10	1.48748e-08	Y	57282	2	162475845	370941	rs2909457	162845855	0.13	N	-	-	-
LOC729298	2.54017e-07	Y	729298	12	66034855	10383	rs2250519	66037990	0.084	N	-	0.767	-
SPAG4	9.73491e-07	Y	6676	20	34198809	15156	rs11698601	34205035	0.357	N	-	-	-
TBC1D30	1.13585e-06	Y	23329	12	65169589	107822	rs117753030	65248748	0.458	N	-	-	-
FER1L4	1.17003e-06	Y	80307	20	34141507	58977	rs6060504	34197619	0.47	N	-	-	-
PHF20	2.67121e-06	Y	51230	20	34354923	188365	rs2064511	34448810	0	N	2.627	2.828	3.246
LOC100507492	3.51265e-06	Y	100507492	12	3975900	48645	rs659065	4008887	0.003	N	-	-	-
METTL10	3.59132e-06	Y	399818	10	126442406	43033	rs11245365	126482389	0.098	N	-	-	-
APOE	4.834e-06	Y	348	19	45404039	13611	rs429358	45411941	0.109	N	-	-	-
SMC2	5.02204e-06	Y	10592	9	106851541	57159	rs62583475	106863338	0.096	N	-	-	-
RPL36P15	7.01509e-06	Y	100271334	12	117341117	10319	rs7312388	117341429	0.175	N	-	-	-
FAM175B	7.31369e-06	Y	23172	10	126485354	44885	rs12764880	126486443	0.044	N	-	-	-
MAST4	7.46928e-06	Y	375449	5	65887176	583247	rs2289881	66084260	0.018	N	-	0.097	-
APOC1	8.34279e-06	Y	341	19	45412921	14685	rs12721051	45422160	0.012	N	-	-	-
GNS	1.13301e-05	Y	2799	12	65102222	56004	rs2641539	65143976	0.025	N	-	-	-
FLJ41278	1.15476e-05	Y	400046	12	65272554	103748	rs117529438	65372996	0.01	N	-	-	-
FAM53B	1.25019e-05	Y	9679	10	126302863	135067	rs34884690	126431711	0.088	N	-	-	-
CRTC2	1.94409e-05	Y	200186	1	153915151	20892	rs10908557	153927052	0.03	N	0.709	1.49	1.584
APOC1P1	1.94662e-05	Y	342	19	45425060	14583	rs66626994	45428234	0.136	N	-	-	-
ITPRIPL1	2.00235e-05	Y	150771	2	96986062	13029	rs59966106	96999086	0	N	-	-	-
RBM12	2.01664e-05	Y	10137	20	34231877	25961	rs73905926	34251982	0.008	N	-	-	-
PVRL2	2.0809e-05	Y	5819	19	45344393	53092	rs283812	45388568	0.004	N	-	-	-
TOMM40	2.29419e-05	Y	10452	19	45389477	22469	rs59007384	45396665	0.009	N	-	-	-
RPF2P	2.32005e-05	Y	729608	20	34335717	10942	rs78877130	34344947	0.006	N	-	-	-
GATAD2B	2.3723e-05	Y	57459	1	153772201	128250	rs10908512	153856498	0	N	-	-	-
SLC39A1	2.43739e-05	Y	27173	1	153926588	18600	rs3791186	153934303	0.011	N	-	-	-
ROMO1	2.4958e-05	Y	140823	20	34282232	11670	rs6058303	34290281	0.002	N	2.786	2.247	2.405
DENND4B	2.58438e-05	Y	9909	1	153896977	27177	rs11264620	153904574	0.001	N	-	-	-
NFS1	2.82606e-05	Y	9054	20	34251611	40663	rs56116518	34286251	0.002	N	-	-	-
CPNE1	3.51977e-05	Y	8904	20	34208966	48882	rs77120309	34218173	0	N	-	-	-
RBM39	4.32059e-05	Y	9584	20	34286531	48662	rs11699044	34312713	0.125	N	-	-	-
PES1	4.45219e-05	Y	23481	22	30967612	40388	rs5753220	30986350	0.137	N	0.161	-	1.072
LOC100289675	4.512e-05	Y	100289675	7	-1	0	rs62449206	31435414	0.012	N	-	-	-
LOC343052	4.94686e-05	Y	343052	1	153761423	18639	rs11583896	153768982	0.005	N	-	-	-
ZNF623	5.43137e-05	Y	9831	8	144713373	27527	rs113835443	144717251	0.003	N	-	-	-
LOC100287472	6.26718e-05	Y	100287472	10	126551080	10823	rs11245396	126556015	0.009	N	-	-	-
NCAPH	7.57175e-05	Y	23397	2	96996484	49790	rs59966106	96999086	0	N	-	-	-
LOC100129734	7.58349e-05	Y	100129734	1	176236600	11967	rs352295	176245978	0.133	N	-	0.1	-
CREB3L4	8.612e-05	N	148327	1	153935397	16435	rs12403956	153943079	0.003	N	0.749	1.02	1.343

## Sheet: Supp Table 7
Supplementary Data 7: Pathway analysis results for all pathways with P < 1x10-3 as calculated for all 671 pathways in the Reactome database using the HYST test implemented in KGG.
GeneSet_ID	GeneSet_PValue_HYST	IsSignificant_HYST	Total_GeneSet_Gene#	SNP#
REACTOME_ANTIGEN_PROCESSING_UBIQUITINATION_PROTEASOME_DEGRADATION	1.46e-18	Y	212	82
REACTOME_CLASS_I_MHC_MEDIATED_ANTIGEN_PROCESSING_PRESENTATION	1.48e-18	Y	251	157
REACTOME_ADAPTIVE_IMMUNE_SYSTEM	5.37e-18	Y	539	33
REACTOME_SIGNALING_BY_HIPPO	2.34e-08	Y	22	10
REACTOME_REGULATION_OF_INSULIN_SECRETION	4.02e-08	Y	93	441
REACTOME_SYNTHESIS_SECRETION_AND_INACTIVATION_OF_GLP1	1.68e-07	Y	19	36
REACTOME_SYNTHESIS_SECRETION_AND_INACTIVATION_OF_GIP	5.91e-07	Y	14	63
REACTOME_INCRETIN_SYNTHESIS_SECRETION_AND_INACTIVATION	1.1e-06	Y	22	36
REACTOME_INTEGRIN_ALPHAIIB_BETA3_SIGNALING	2.66e-06	Y	27	59
REACTOME_PLATELET_AGGREGATION_PLUG_FORMATION	3.03e-06	Y	36	59
REACTOME_PLATELET_ACTIVATION_SIGNALING_AND_AGGREGATION	1.24e-05	Y	208	19
REACTOME_HEMOSTASIS	1.24e-05	Y	466	8
REACTOME_ADHERENS_JUNCTIONS_INTERACTIONS	2.27e-05	Y	27	58
REACTOME_INTEGRATION_OF_ENERGY_METABOLISM	2.31e-05	Y	120	361
REACTOME_SIGNALING_BY_RHO_GTPASES	3.52e-05	Y	113	2226
REACTOME_CELL_CELL_JUNCTION_ORGANIZATION	3.93e-05	Y	56	58
REACTOME_RESPONSE_TO_ELEVATED_PLATELET_CYTOSOLIC_CA2_	4.95e-05	Y	89	59
REACTOME_DOWNSTREAM_SIGNALING_EVENTS_OF_B_CELL_RECEPTOR_BCR	9.02e-05	N	97	33
REACTOME_SMOOTH_MUSCLE_CONTRACTION	0.000103	N	25	3
REACTOME_CELL_JUNCTION_ORGANIZATION	0.000115	N	78	58
REACTOME_INTEGRIN_CELL_SURFACE_INTERACTIONS	0.000189	N	79	59
REACTOME_PYRIMIDINE_CATABOLISM	0.000268	N	12	5
REACTOME_SIGNALLING_TO_ERKS	0.000297	N	36	33
REACTOME_ARMS_MEDIATED_ACTIVATION	0.000357	N	17	101
REACTOME_METABOLISM_OF_MRNA	0.000404	N	284	6
REACTOME_INSULIN_SYNTHESIS_AND_PROCESSING	0.000459	N	21	580
REACTOME_TRANSPORT_OF_GLUCOSE_AND_OTHER_SUGARS_BILE_SALTS_AND_ORGANIC_ACIDS_METAL_IONS_AND_AMINE_COMPOUNDS	0.000515	N	89	30
REACTOME_PROLONGED_ERK_ACTIVATION_EVENTS	0.000604	N	19	101
REACTOME_REGULATION_OF_MRNA_STABILITY_BY_PROTEINS_THAT_BIND_AU_RICH_ELEMENTS	0.00065	N	84	114
REACTOME_METABOLISM_OF_NUCLEOTIDES	0.000663	N	72	294
REACTOME_LOSS_OF_NLP_FROM_MITOTIC_CENTROSOMES	0.000882	N	59	144
REACTOME_CELL_CYCLE	0.000906	N	421	170

## Sheet: Supp Table 8
Supplementary Data 8: Examination of the top genetic variants for influence on hippocampal subfields. We measured 13 substructure volumes (in mm3) bilaterally that make up the hippocampal formation in 5,368 subjects (see Methods). Each genetic variant was coded additively in terms of Allele1 listed in Table 1. An individual test was considered significant if its P-value exceeded a Bonferroni-corr…
	rs77956314		rs61921502		rs11979341		rs7020341		rs2268894		rs2289881
	Beta	P-value	Beta	P-value	Beta	P-value	Beta	P-value	Beta	P-value	Beta	P-value
Left CA1	-11.44	8.84e-07	5.89	0.00094	-3.4	0.021	-5.12	4.76e-05	-4.51	0.00018	0.073	0.95
Left CA3	-3.94	0.00011	2.53	0.0012	0.0049	0.99	-1.46	0.0081	-0.89	0.091	-0.37	0.5
Left CA4	-4.61	7.86e-06	2.07	0.0088	-0.91	0.16	-2.09	0.00017	-1.31	0.014	0.32	0.57
Left fimbria	-1.59	0.0092	1.34	0.0042	-0.64	0.1	-0.47	0.15	-0.11	0.73	0.11	0.73
Left GC_ML_DG	-5.38	3.44e-06	2.69	0.0025	-1.25	0.088	-2.46	8.72e-05	-1.39	0.02	0.27	0.66
Left HATA	-1.38	1.3e-05	0.17	0.48	-0.022	0.91	-0.52	0.0025	-0.17	0.31	0.014	0.93
Left hippocampal tail	-12.68	1.19e-07	2.63	0.15	-4.54	0.0029	-3.07	0.018	-5.33	1.76e-05	3.25	0.012
Left hippocampal fissure	-3.52	4.85e-05	2.14	0.0013	-0.84	0.13	-1.12	0.017	-0.77	0.087	0.69	0.14
Left molecular layer (HP)	-10.03	8.27e-07	4.63	0.003	-2.48	0.052	-4.69	1.98e-05	-3.66	0.00051	1.08	0.33
Left parasubiculum	-0.76	0.095	-0.063	0.86	-0.14	0.63	-0.2	0.41	-0.42	0.075	0.28	0.26
Left presubiculum	-5.94	1.53e-05	0.22	0.83	-0.92	0.29	-1.64	0.027	-1.45	0.041	1.78	0.017
Left subiculum	-7.65	5.43e-06	2.99	0.02	-1.91	0.073	-5.13	1.59e-08	-3.09	0.00039	2.35	0.01
Right CA1	-12.46	1.31e-07	10.47	7.34e-09	-3.44	0.022	-5.85	5.19e-06	-3.64	0.0031	-0.64	0.62
Right CA3	-4.19	4.08e-05	3.48	8.95e-06	-0.46	0.48	-2.03	0.00025	-0.23	0.67	-0.2	0.72
Right CA4	-5.42	1.04e-07	3.57	4.81e-06	-0.87	0.17	-2.76	5.67e-07	-0.76	0.15	0.0027	1
Right fimbria	-1.11	0.039	0.97	0.019	-0.31	0.37	-0.51	0.08	-0.032	0.91	0.14	0.64
Right GC_ML_DG	-6.37	2.88e-08	4.18	2.02e-06	-1.05	0.15	-3.24	2e-07	-0.8	0.18	-0.065	0.92
Right HATA	-1.3	5.19e-05	0.7	0.0047	0.13	0.52	-0.43	0.014	-0.38	0.023	0.063	0.72
Right hippocampal tail	-13.36	1.27e-08	5.85	0.0012	-4.48	0.0029	-4.22	0.001	-4.59	0.00017	2.08	0.1
Right hippocampal fissure	-3.38	0.00015	3.97	6.45e-09	-1.25	0.029	-1.07	0.027	-0.52	0.26	0.23	0.63
Right molecular layer (HP)	-10.19	2.94e-07	7.49	8.4e-07	-2.3	0.066	-5.44	4.41e-07	-2.54	0.014	0.094	0.93
Right parasubiculum	-0.67	0.13	0.36	0.29	0.15	0.59	-0.46	0.052	-0.25	0.28	0.12	0.62
Right presubiculum	-4.35	0.00081	1.56	0.12	0.22	0.79	-2.65	0.00017	-0.8	0.24	0.6	0.4
Right subiculum	-6.98	1.45e-05	5.07	4.01e-05	-2.18	0.032	-4.94	1.42e-08	-1.93	0.021	0.87	0.32
